# Supplementary material for: Multi-Omics Analysis of the Mechanism of Mentha Haplocalyx Briq on the Growth and Metabolic Regulation of Fattening Sheep
Source: Animals (Basel). 2023 Nov 9;13(22):3461. doi: 10.3390/ani13223461 (PMC10668852; doi:10.3390/ani13223461)
Supplement: Supplementary file 1 [file animals-13-03461-s001.zip]

Archive with 1 entries (1 files):
- animals-2663351-supplementary.pdf
